# Supplementary material for: Biochemical, Histological, and Multi-Omics Analyses Reveal the Molecular and Metabolic Mechanisms of Cold Stress Response in the Chinese Soft-Shelled Turtle (Pelodiscus sinensis)
Source: Biology (Basel). 2025 Jan 11;14(1):55. doi: 10.3390/biology14010055 (PMC11760877; doi:10.3390/biology14010055)
Supplement: Supplementary file 1 [file biology-14-00055-s001.zip]

Archive with 2 entries (2 files):
- Supplementary figures-edited.pdf
- Supplementary tables-edited.pdf
